# Supplementary material for: Potential FSH-mediated molecular pathway to regulate follicle development in striped hamsters (Cricetulus barabensis) supported by strong correlative evidence
Source: PLoS One. 2025 Dec 29;20(12):e0339880. doi: 10.1371/journal.pone.0339880 (PMC12747357; doi:10.1371/journal.pone.0339880)
Supplement: S1 File — S1. Body weight-Ovarian Weight-Ovarian coefficient. S2. Reproductive organs. S3. HE Pictures. S4. Follicle Number and GC layers. S5. Hormones. S6. qPCR Results. S7. Supporting information for Western Blotting. S8. WB Results. (ZIP) [file pone.0339880.s001.zip]

Archive with 9 entries (8 files):
- Supporting Information for data/
- Supporting Information for data/1. Body weight-Ovarian Weight-Ovarian coefficient.xls
- Supporting Information for data/2. Reproductive organs.docx
- Supporting Information for data/3 HE Picture.docx
- Supporting Information for data/4. Follicle Number and GC layers.xls
- Supporting Information for data/5. Hormones.xlsx
- Supporting Information for data/6. qPCR Results.xlsx
- Supporting Information for data/7. Supporting information for  Western Blotting.docx
- Supporting Information for data/8. WB Results.xlsx
