# Supplementary material for: Potential FSH-mediated molecular pathway to regulate follicle development in striped hamsters (Cricetulus barabensis) supported by strong correlative evidence
Source: PLoS One. 2025 Dec 29;20(12):e0339880. doi: 10.1371/journal.pone.0339880 (PMC12747357; doi:10.1371/journal.pone.0339880)
Supplement: S1 File — S1. Body weight-Ovarian Weight-Ovarian coefficient. S2. Reproductive organs. S3. HE Pictures. S4. Follicle Number and GC layers. S5. Hormones. S6. qPCR Results. S7. Supporting information for Western Blotting. S8. WB Results. (ZIP) [file pone.0339880.s001.zip › Supporting Information for data/1. Body weight-Ovarian Weight-Ovarian coefficient.xls]

## Sheet: Weight
LP	Ovarian weight(mg)	Body weight at 0 week (g)	Body weight at 8 week (g)	OW/BW（mg/g）
5	23	22.6	20.486	1.1227
11	28	29.75	26.41	1.0602
14	35	25.2	21.856	1.6014
17	15	23	22.818	0.6574
18	24	27.4	27.53	0.8718
19	34	28.28	26.771	1.4303
26	18	22.35	23.49	0.7663
		25.51	24.19
SP
3	9	24.6	22.283	0.4039
9	15	30.76	27.636	0.5428
10	14	29	25.7	0.5447
13	12	25.12	21.651	0.5542
20	24	26.96	21.318	1.259
22	7	21.6	20.139	0.3476
25	12	21.8	18.906	0.6347
		25.69	22.52
