# Supplementary material for: Potential FSH-mediated molecular pathway to regulate follicle development in striped hamsters (Cricetulus barabensis) supported by strong correlative evidence
Source: PLoS One. 2025 Dec 29;20(12):e0339880. doi: 10.1371/journal.pone.0339880 (PMC12747357; doi:10.1371/journal.pone.0339880)
Supplement: S1 File — S1. Body weight-Ovarian Weight-Ovarian coefficient. S2. Reproductive organs. S3. HE Pictures. S4. Follicle Number and GC layers. S5. Hormones. S6. qPCR Results. S7. Supporting information for Western Blotting. S8. WB Results. (ZIP) [file pone.0339880.s001.zip › Supporting Information for data/4. Follicle Number and GC layers.xls]

## Sheet: Follicle
Hamster number	primary follicle	secondary follicle	antral follicle	corpus luteum
L8-1-1	1	3	1	2
L8-3-1	1	4	1	2
L8-5-1	0	4	2	2
L14-5-2	1	4	2	2					primary follicle	secondary follicle	antral follicle	corpus luteum	secondary follicle GC Layers	antral follicle GC Layers	Thickness of primary follicle GC layer	Thickness of secondary follicle GC layer	Thickness of antral follicle GC layer		GC layers
L14-2-1	1	4	3	2				LP	0.67	3.67	1.33	2	5.33	14.67	10.76	63.86	112.2		20
L14-5-1	1	4	2	2				LP	1	4	2.33	2	6.33	12.67	9.91	52.44	101.62		19
L27-1-2	2	3	2	1				LP	2	3	1.67	1	4.67	12	10.41	48.58	92.46		16.67
L27-5-1	1	3	2	1															12.33
L27-5-2	3	3	1	1				SP	3.33	1	0.33	0	2.33	10	9.93	31.69	81.1		12.34
S3-3-1	4	1	0	0				SP	3	2	0.33	0	2.67	9.67	10.68	21.86	78.85		13.67
S3-3-2	3	1	0	0				SP	3.33	2.33	0.67	0	3	10.67	10.49	19.36	73.16
S3-4-1	3	1	1	0
S22-2-1	3	2	0	0
S22-2-2	3	2	0	0
S22-4-2	3	2	1	0				primary follicle	secondary follicle	antral follicle	corpus luteum	secondary follicle GC Layers	antral follicle GC Layers	Thickness of primary follicles GC layer	Thickness of secondary follicles GC layer	Thickness of antral follicle GC layer
S25-3-1	3	2	0	0			LP	1.22-0.69	3.56-0.51	1.78-0.51	1.67-0.58	5.44-0.84	13.11-1.39	10.36-0.43	54.96-7.95	102.09-9.88
S25-4-1	3	2	1	0			SP	3.22-0.19	1.78-0.69	0.44-0.2	0-0	2.67-0.34	10.11-0.51	10.37-0.39	24.3-6.52	77.7-4.09
S25-5-2	4	3	1	0			P	0.009	0.023	0.013	0.038	0.006	0.025	0.985	0.007	0.017
Hamster number	secondary follicles GC Layers			antral follicle GC Layers			LP	1	2	P值
L8	5			15			P-S	1.22-0.69	3.56-0.51	0.009
	5	5.33		15	14.67		P-A		1.78-0.69	0.327
	6			14			P-C		1.67-0.58	0.442
L14	6			12			S-A			0.013
	6	6.33		13	12.67		S-C			0.013
	7			13			A-C			0.817
L27	4			12
	5	4.67		12	12		SP	1	2	P值
	5			12			P-S	3.22-0.19	1.78-0.69	0.025
							P-A		0.44-0.2	-0.001
S3	2			10			P-C		0-0	0.001
	3	2.33		10	10		S-A			0.033
	2			10			S-C			0.047
S22	3			9	9.67		A-C			0.06
	2	2.67		9				14.82	43.26	21.63	20.29
	3			11				primary follicles	secondary follicles	antral follicles	corpus luteum
S25	3			11			LP	1.22	3.56	1.78	1.67	8.23
	2	3		11	10.67		SP	3.22	1.78	0.44	0	5.44
	4			10				59.19	32.72	8.09	0
Hamster number	Thickness of primary follicles GC layer			Thickness of secondary follicles GC layer			Thickness of antral follicle GC layer
L8	9.97			65.54			120.16
	10.52	10.76		59.88	63.86		106.85	112.2
	11.8			66.15			109.6
L14	8.96			54.26			98.66
	10.78	9.91		49.37	52.44		105.32	101.62
	10			53.68			100.87
L27	9.6			49.57			93.37
	10.42	10.41		48.96	48.58		90.26	92.46
	11.2			47.2			93.74
S3	8.99			33.51			83.14
	10.52	9.93		30.22	31.69		79.65	81.1
	10.28			31.35			80.52
S22	10.63			19.86			77.89
	10.25	10.68		23.84	21.86		79.63	78.85
	11.16			21.87			79.04
S25	11.16			18.67			73.28
	10.42	10.49		20.22	19.36		70.98	73.16
	9.88			19.2			75.23
