# Supplementary material for: Potential FSH-mediated molecular pathway to regulate follicle development in striped hamsters (Cricetulus barabensis) supported by strong correlative evidence
Source: PLoS One. 2025 Dec 29;20(12):e0339880. doi: 10.1371/journal.pone.0339880 (PMC12747357; doi:10.1371/journal.pone.0339880)
Supplement: S1 File — S1. Body weight-Ovarian Weight-Ovarian coefficient. S2. Reproductive organs. S3. HE Pictures. S4. Follicle Number and GC layers. S5. Hormones. S6. qPCR Results. S7. Supporting information for Western Blotting. S8. WB Results. (ZIP) [file pone.0339880.s001.zip › Supporting Information for data/5. Hormones.xlsx]

## Sheet: Sheet1
					Hamster number	E2	FSH
					L8	45.67	11.06
					L11	42.14	10.53
					L5	40.77	8.72		E2	FSH
					L19	46.06	7.18		0.0414994	0.0146999
					L17	43.32	15.39		38.95-8.60	11.13-2.70
					L14	32.15	12.49		29.49-6.80	7.54-1.96
					L18	22.55	12.53	P	0.041	0.015
					S26	22.16	7.29
					S6	22.16	5.54
					S22	29.8	5.29
					S25	29.61	7.06
					S9	41.16	7.29
					S10	26.86	10.15
					S20	34.7	10.15
