# Supplementary material for: Potential FSH-mediated molecular pathway to regulate follicle development in striped hamsters (Cricetulus barabensis) supported by strong correlative evidence
Source: PLoS One. 2025 Dec 29;20(12):e0339880. doi: 10.1371/journal.pone.0339880 (PMC12747357; doi:10.1371/journal.pone.0339880)
Supplement: S1 File — S1. Body weight-Ovarian Weight-Ovarian coefficient. S2. Reproductive organs. S3. HE Pictures. S4. Follicle Number and GC layers. S5. Hormones. S6. qPCR Results. S7. Supporting information for Western Blotting. S8. WB Results. (ZIP) [file pone.0339880.s001.zip › Supporting Information for data/6. qPCR Results.xlsx]

## Sheet: Table
	Internal reference				target gene-FOXO1-57℃					average value
Hamster Number	Internal reference repeated 1	Internal reference repeated 2	Internal reference repeated 3	average value	Repeat 1	Repeat 2	Repeat 3	average value	∆Ct	∆∆Ct	2-∆∆Ct
L21	23.03	23.09	23.02	23.05	24.27	24.05	24.12	24.15	1.1	-1.64	3.11666	3.08-0.97
L31	25.14	25.09	25.22	25.15	26.18	26.16	26.23	26.19	1.04	-1.7	3.24901
L41	22.33	22.18	22.29	22.27	24.13	24.17	24.17	24.16	1.89	-0.85	1.8025
L51	28.57	28.76	28.82	28.71	29.29	29.45	29.43	29.39	0.68	-2.06	4.16986
S21	23.09	22.93	22.94	22.99	24.36	24.32	24.3	24.33	1.34	-1.4	2.63902	1.21-0.96
S31	22.35	22.35	22.41	22.37	25.86	25.84	25.92	25.88	3.51	0.77	0.586417
S41	25.09	25.08	28.36	25.09	28.18	28.07	28.06	28.1	3.01	0.27	0.82932
S51	22.75	22.74	22.76	22.75	25.86	25.81	25.86	25.85	3.1	0.36	0.779165
									2.74
	Internal reference				target gene-CCND1-60℃
Hamster Number	Internal reference repeated 1	Internal reference repeated 2	Internal reference repeated 3	average value	Repeat 1	Repeat 2	Repeat 3	average value	∆Ct	∆∆Ct	2-∆∆Ct
L21	22.75	22.91	23.02	22.9	26.2	30.99	26.23	26.22	3.32	-3.14	8.81524	5.75-2.89
L31	25	24.88	24.88	24.92	30.27	30.37	30.23	30.29	5.37	-1.09	2.12874
L41	22.15	22.1	22.21	22.16	31.1	26.36	26.25	26.31	4.15	-2.31	4.95883
L51	28.05	28.13	28.29	28.16	31.77	31.78	31.82	31.79	3.63	-2.83	7.11074
										-6.46
S21	22.82	22.87	22.81	22.83	28.88	28.84	28.77	28.83	6	-0.46	1.37554	1.03-0.27
S31	22.09	22.1	22.1	22.1	28.59	28.37	28.29	28.42	6.32	-0.14	1.10191
S41	26.35	32.38	25.39	25.87	32.75	36.78	32.42	32.59	6.72	0.26	0.835088
S51	22.61	22.58	22.6	22.6	29.42	29.37	29.38	29.39	6.79	0.33	0.795536
									6.46
	Internal reference				target gene-FSHR-57℃
Hamster Number	Internal reference repeated 1	Internal reference repeated 2	Internal reference repeated 3	average value	Repeat 1	Repeat 2	Repeat 3	average value	∆Ct	∆∆Ct	2-∆∆Ct
L21	22.65	22.98	22.83	22.82	27.28	27.25	27.04	27.19	4.37	-2.26	4.78991
L31	24.59	24.97	24.91	24.82	31.16	31	31.16	31.11	6.29	-0.34	1.26576	3.53-1.84
L41	22.18	22.29	22.09	22.19	27.23	27.36	27.39	27.33	5.14	-1.49	2.80889
L51	30.24	31.24	28.21	30.74	34.49	35.04	35.42	34.98	4.24	-2.39	5.24157
S21	22.9	22.84	22.93	22.89	28.21	29.59	28.16	28.65	5.76	-0.87	1.82766
S31	22.23	22.23	22.23	22.23	29.19	29.37	29.36	29.31	7.08	0.45	0.732043	1.08-0.51
S41	25.05	25.11	24.95	25.03	31.86	31.61	31.55	31.67	6.64	0.01	0.993092
S51	22.71	22.59	22.62	22.64	29.86	33.63	29.49	29.68	7.04	0.41	0.752623
									6.63
	Internal reference				target gene-FOXL2-60℃
Hamster Number	Internal reference repeated 1	Internal reference repeated 2	Internal reference repeated 3	average value	Repeat 1	Repeat 2	Repeat 3	average value	∆Ct	∆∆Ct	2-∆∆Ct
L21	23.05	22.91	23.47	23.14	25.26	25.27	25.27	25.27	2.13	-1.66	3.16017	3.04-0.98
L31	25.02	24.86	24.82	24.9	26.66	26.63	26.65	26.64	1.74	-2.05	4.14106
L41	22.12	22.03	22.13	22.1	24.93	25.07	25.22	25.07	2.97	-0.82	1.76541
L51	28.36	29.97	28.21	28.85	31.05	31.25	30.72	31.01	2.16	-1.63	3.09513
S21	22.9	22.89	22.88	22.89	26.15	26.2	26.18	26.18	3.29	-0.5	1.41421	1.16-0.69
S31	22.26	25.61	22.29	22.28	25.02	25.12	25.08	25.07	2.79	-1	2
S41	25.45	25.42	25.53	25.47	31.63	29.74	29.7	30.36	4.89	1.1	0.466516
S51	22.73	22.84	22.5	22.69	26.24	26.36	28.01	26.87	4.18	0.39	0.76313
									3.79
	Internal reference				target gene-CCND2-61℃
Hamster Number	Internal reference repeated 1	Internal reference repeated 2	Internal reference repeated 3	average value	Repeat 1	Repeat 2	Repeat 3	average value	∆Ct	∆∆Ct	2-∆∆Ct
L21	23.09	23.13	23.13	23.12	25.77	25.76	25.86	25.8	2.68	-1.4	2.63902	3.29-1.63
L31	24.66	24.42	24.5	24.53	27.3	27.14	27.06	27.17	2.64	-1.44	2.71321
L41	22.26	22.2	22.28	22.25	25.24	25.28	30.03	25.26	3.01	-1.07	2.09943
L51	28.02	27.95	27.94	27.97	29.4	29.7	29.53	29.54	1.57	-2.51	5.6962
S21	22.71	22.8	22.89	22.8	26.3	26.04	26	26.11	3.31	-0.77	1.70527	1.07-0.47
S31	22.23	22.26	22.25	22.25	26.27	27	26.45	26.53	4.28	0.2	0.870551
S41	25.61	25.57	32.19	25.59	29.55	31.23	32.21	30.39	4.8	0.72	0.607097
S51	22.79	22.88	22.8	22.82	26.72	26.77	26.77	26.75	3.93	-0.15	1.10957
									4.08
	Internal reference				target gene-NR5A2-60℃
Hamster Number	Internal reference repeated 1	Internal reference repeated 2	Internal reference repeated 3	average value	Repeat 1	Repeat 2	Repeat 3	average value	∆Ct	∆∆Ct	2-∆∆Ct
L21	23.25	23.07	23.22	23.18	23.87	23.72	23.92	23.84	0.66	-2.38	5.20537	3.28-1.44
L31	24.89	24.74	24.62	24.75	26.5	26.03	26.37	26.3	1.55	-1.49	2.80889
L41	22.38	22.36	22.41	22.38	23.91	25.41	23.44	23.68	1.3	-1.74	3.34035
L51	28.2	28.17	31.85	28.19	30.02	30.27	30.93	30.41	2.22	-0.82	1.76541
S21	22.96	24	22.89	22.93	24.82	29.67	26.42	25.62	2.69	-0.35	1.27456	1.04-0.30
S31	22.33	22.39	27.34	22.36	26.14	26.05	30.58	26.1	3.74	0.7	0.615572
S41	25.17	27.36	25.21	25.19	28.12	28.16	28.27	28.18	2.99	-0.05	1.03526
S51	23.52	23.41	22.87	23.27	26.08	25.98	26.01	26.02	2.75	-0.29	1.22264
									3.04
