# Supplementary material for: Potential FSH-mediated molecular pathway to regulate follicle development in striped hamsters (Cricetulus barabensis) supported by strong correlative evidence
Source: PLoS One. 2025 Dec 29;20(12):e0339880. doi: 10.1371/journal.pone.0339880 (PMC12747357; doi:10.1371/journal.pone.0339880)
Supplement: S1 File — S1. Body weight-Ovarian Weight-Ovarian coefficient. S2. Reproductive organs. S3. HE Pictures. S4. Follicle Number and GC layers. S5. Hormones. S6. qPCR Results. S7. Supporting information for Western Blotting. S8. WB Results. (ZIP) [file pone.0339880.s001.zip › Supporting Information for data/8. WB Results.xlsx]

## Sheet: WB
Hamster Number	Actin	NR5A2	TUBULIN	3-FOXO1	4-BTUBULIN
1	161548	86557.8	79055	79003	97798
2	108653	72381.8	67693	41163.6	98019
3	91704	66719.2	85283	73678.5	106366
4	65663	37317.8	64139	57282.9	87748
5	113584	48739.9	90344	39236.3	105503
6	119237	38685.7	90353	36420.7	122890
7	128643	54667	99687	72471.8	110665
8	124686	67199.7	82301	47781.9	107065
Hamster Number	FSHR	FOXL2	ACTIN
1	154809	76649	29651
2	159380	71558.6	30319
3	155019	69622.7	27052
4	94754.2	40035.9	17466
5	125923	59481.6	27757
6	114296	42089.4	29620
7	158961	71706.3	32619
8	185131	58217.3	36385
		NR5A2	FOXO1	FOXL2
		0.535802	0.999342	2.58504
		0.666174	0.608093	2.36019
		0.72755	0.86393	2.57366
		0.568324	0.893105	2.29222
		0.429109	0.434299	2.14294
		0.324444	0.403093	1.42098
		0.424951	0.726993	2.1983
		0.538952	0.580575	1.60004
